# Supplementary material for: Consore: A Powerful Federated Data Mining Tool Driving a French Research Network to Accelerate Cancer Research
Source: Int J Environ Res Public Health. 2024 Feb 7;21(2):189. doi: 10.3390/ijerph21020189 (PMC10887639; doi:10.3390/ijerph21020189)
Supplement: Supplementary file 1 [file ijerph-21-00189-s001.zip]

Archive with 1 entries (1 files):
- ijerph-2748214-supplementary.pdf
